# Supplementary material for: Comparison of hybrid learning and remote education in the implementation of the “Adopt a Microorganism” methodology
Source: PLoS One. 2021 Nov 24;16(11):e0248906. doi: 10.1371/journal.pone.0248906 (PMC8612561; doi:10.1371/journal.pone.0248906)
Supplement: S1 Table — The examples correspond to excerpts from the students’ responses. (XLSX) [file pone.0248906.s005.xlsx]

## Sheet: Planilha1
Category	Criteria	Examples of students' responses
Morphology	Sentences containing terms like: prokaryotes/eukaryotes; multicellular/single cell; macroscopic/microscopic; acellular; motility…	"eubacteria are prokaryotes"
Genetics	Sentences in which students comment on mutations or genetic material.	"virus can have RNA or DNA"
Pathogenicity	Sentences in which students comment on diseases or examples of them.	"virus cause dengue"
Treatment	Sentences in which students comment on the treatment of diseases.	"there is no medicine that kills the virus"
Prevention	Sentences in which students comment on the prevention of diseases.	"if you don't wash your hands it brings virus"
Metabolism	Sentences in which students comment on conceptions like: fermentation; autotrophs/heterotrophs; dependence on other beings...	"fungi ferment food"
Ecology	Sentences in which students comment on symbiotic relationships; microorganisms habitat and microorganisms distribution.	"fungi live in hot and humid environments"
Taxonomy	Sentences in which students comment on kingdoms, domains or species.	"fungi are from the eukarya domain"
Reproduction	Sentences in which students comment on types of reproduction.	"eubacteria can reproduce by sexual or asexual reproduction"
Life cycle	Sentences in which students comment on life cycles of microorganisms.	"viruses have the lytic cycle and the lysogenic cycle"
Examples	Sentences containing examples of microorganisms.	"giardia and leishmania are protozoans"
Social impact	Sentences in which students comment on benefits or harms caused by the microorganisms to society.	"bacteria can help in the health and nutrition areas"
Others	Sentences containing terms like: oldest/newer; living beings/non-living beings; complete/incomplete; before other developed organisms.	"eubacteria are the most recent type of bacteria"
