# Supplementary material for: Comparison of hybrid learning and remote education in the implementation of the “Adopt a Microorganism” methodology
Source: PLoS One. 2021 Nov 24;16(11):e0248906. doi: 10.1371/journal.pone.0248906 (PMC8612561; doi:10.1371/journal.pone.0248906)
Supplement: S2 Table — In the Q1–Q2 columns, we have a comparison between the questionnaires Q1 and Q2 with a 95% confidence interval. Similarly, in the Q2–Q3, there are the values of Bray-Curtis dissimilarity for the Q2 and Q3 surveys. (XLSX) [file pone.0248906.s006.xlsx]

## Sheet: Sheet1
2019 edition
Group	Q1-Q2		Q2-Q3
	Bray-Curtis	CI 95%	Bray-Curtis	CI 95%
All groups	0.196	[0.1795; 0.3485]	0.2007	[0.1586; 0.3164]
Archaea	0.4146	[0.3138; 0.7173]	0.3782	[0.3143; 0.5322]
Bacteria	0.2	[0.1443; 0.4041]	0.3673	[0.2807; 0.4738]
Fungi	0.3371	[0.2820; 0.4777]	0.2961	[0.2433; 0.4330]
Protozoan	0.1875	[0.1443; 0.3775]	0.3333	[0.2254; 0.4520]
Virus	0.5227	[0.4483; 0.7143]	0.4444	[0.3962; 0.6095]
