# Supplementary material for: Comparison of hybrid learning and remote education in the implementation of the “Adopt a Microorganism” methodology
Source: PLoS One. 2021 Nov 24;16(11):e0248906. doi: 10.1371/journal.pone.0248906 (PMC8612561; doi:10.1371/journal.pone.0248906)
Supplement: S3 Table — In the Q1–Q2 columns, we have a comparison between the questionnaires Q1 and Q2 with a 95% confidence interval. Similarly, in the Q2–Q3, there are the values of Bray-Curtis dissimilarity for the Q2 and Q3 surveys. (XLSX) [file pone.0248906.s007.xlsx]

## Sheet: Sheet1
2020 edition
Group	Q1-Q2		Q2-Q3
	Bray-Curtis	CI 95%	Bray-Curtis	CI 95%
All groups	0.3007	[0.2859; 0.5089]	0.1354	[0.1584; 0.3985]
Archaea	0.44	[0.3263; 0.5784]	0.2658	[0.1599; 0.5333]
Bacteria	0.4286	[0.4194; 0.8087]	0.4667	[0.4835; 0.8873]
Fungi	0.3051	[0.2405; 0.5829]	0.1864	[0.1765; 0.4525]
Protozoan	0.5333	[0.5211; 0.7294]	0.4222	[0.2676; 0.5859]
Virus	0.5	[0.4156; 0.7373]	0.4021	[0.2458; 0.5864]
